# Supplementary material for: An RNA-Scaffold Protein Subunit Vaccine for Nasal Immunization
Source: Vaccines (Basel). 2023 Sep 29;11(10):1550. doi: 10.3390/vaccines11101550 (PMC10610892; doi:10.3390/vaccines11101550)
Supplement: Supplementary file 1 [file vaccines-11-01550-s001.zip]

Archive with 1 entries (1 files):
- vaccines-2626938-supplementary.pdf
